# Supplementary material for: The Accuracy of a Web-Based Visual Acuity Self-assessment Tool Performed Independently by Eye Care Patients at Home: Method Comparison Study
Source: JMIR Form Res. 2023 Jan 25;7:e41045. doi: 10.2196/41045 (PMC9909522; doi:10.2196/41045)
Supplement: Multimedia Appendix 3 [file formative_v7i1e41045_app3.xlsx]

## Sheet: JMIR submission dataset
StudyID	EYE	Sex	AGE (years)	Intervalbetweentests_DAYS	MEDICATION_USE_OVERALL	MED_MYDRIATICS	UVEITIS_UNILATERAL_or_BILATERAL	UVEITIS_ANATOMICALCLASSIFICATION	UVEITIS_COURSE	ACTIVITY_UVE	Vitreous haze (VH)	Anterior chamber cell count (ACC)	VA_influence_comorb	SYMPTOMS_ACTIVEUVEITIS_OVERALL	SYMTPOM_VISUAL_LOSS	SYMPTOM_FLOATERS	SYMPTOM_PHOTOPHOBIA	SYMPTOM_PAIN	SYMPTOMS_OTHER	SYMTPOMS_OTHER_DETAIL	VA_web-based_Snellendecimal	VA_web-based_logMAR	VA_manifest_Snellendecimal	VA_manifest_logMAR
3	OD	Female	49	3	Yes	No	bilateral	Pan	Chronic	Mildly active/calm	0	0	No	No	No	No	No	No	No		1.25	-0.097	1.0-	0.009
3	OS	Female	49	3	Yes	No	bilateral	Pan	Chronic	Mildly active/calm	0.5	0	Yes	Yes	Yes	No	No	No	No		1	0	1.0++	-0.041
4	OD	Male	61	6	No	No	bilateral	Intermediate	Chronic	Mildly active/calm	0	0	Yes	No	No	No	No	No	No		1.25	-0.097	0.9-	0.056
5	OD	Female	65	2	No	No	bilateral	Posterior	Chronic	Inactive	0	0	No	No	No	No	No	No	No		0.4	0.398	0.5++	0.268
5	OS	Female	65	2	No	No	bilateral	Posterior	Chronic	Inactive	0	0	No	No	No	No	No	No	No		0.63	0.201	0.8+	0.086
6	OD	Female	59	5	Yes	No	bilateral	Posterior	Chronic	Inactive	0	0	Yes	Yes	No	No	Yes	No	No		0.05	1.301	0.4	0.398
6	OS	Female	59	5	Yes	No	bilateral	Posterior	Chronic	Inactive	0	0	Yes	Yes	Yes	No	Yes	No	No		0.5	0.301	0.7--	0.18
7	OD	Female	45	5	Yes	Yes	bilateral	Intermediate	Chronic	Active increase / status quo	0.5	0	Yes	Yes	No	Yes	No	No	No		1	0	1,0-	0.009
7	OS	Female	45	5	Yes	Yes	bilateral	Intermediate	Chronic	Active increase / status quo	0.5	0.5	Yes	No	No	No	No	No	No		0.8	0.097	0.8-	0.108
9	OD	Female	30	4	Yes	No	bilateral	Pan	Chronic	Mildly active/calm	0.5	0	Yes	Yes	No	No	No	Yes	No		0.8	0.097	0.9-	0.056
9	OS	Female	30	4	Yes	No	bilateral	Pan	Chronic	Active increase / status quo	1	0.5	Yes	Yes	No	No	No	Yes	No		1.25	-0.097	1.2--	-0.041
10	OD	Male	53	1	No	No	bilateral	Pan	Chronic	Inactive	0	0	No	No	No	No	No	No	No		0.25	0.602	0.2+	0.658
10	OS	Male	53	1	No	No	bilateral	Pan	Chronic	Inactive	0	0	No	No	No	No	No	No	No		0.63	0.201	0.6++	0.194
12	OD	Female	63	2	Yes	No	bilateral	Posterior	Chronic	Mildly active/calm	0.5	0	Yes	No	No	No	No	No	No		0.63	0.201	1.0+	-0.009
12	OS	Female	63	2	Yes	No	bilateral	Posterior	Chronic	Mildly active/calm	0	0.5	Yes	No	No	No	No	No	No		0.05	1.301	3/300	2
13	OD	Female	76	6	No	No	bilateral	Anterior	Chronic	Mildly active/calm	0.5	0.5	No	No	No	No	No	No	No		1	0	0.9++	0.027
13	OS	Female	76	6	No	No	bilateral	Anterior	Chronic	Mildly active/calm	0.5	0.5	No	Yes	No	No	Yes	No	Yes	redness	1	0	0.9--	0.066
14	OD	Male	31	2	Yes	No	bilateral	Intermediate	Chronic	Active increase / status quo	1	0	No	No	No	No	No	No	No		0.63	0.201	0.8	0.097
14	OS	Male	31	2	Yes	No	bilateral	Intermediate	Chronic	Active increase / status quo	1	0	No	No	No	No	No	No	No		1.25	-0.097	1.00--	0.018
15	OD	Female	32	1	No	No	bilateral	Posterior	Chronic	Mildly active/calm	0	0	No	No	No	No	No	No	No		2	-0.301	1.5-	-0.161
15	OS	Female	32	1	No	No	bilateral	Posterior	Chronic	Mildly active/calm	0	0	No	No	No	No	No	No	No		2	-0.301	1.0+	-0.009
16	OS	Female	61	2	Yes	No	unilateral	Posterior	Chronic	Inactive	0	0	No	No	No	No	No	No	No		0.5	0.301	0.7+	0.143
17	OD	Female	46	3	Yes	No	unilateral	Posterior	Acute	Mildly active/calm	0	0	No	No	No	No	No	No	No		0.8	0.097	0.8+	0.086
18	OD	Male	19	3	Yes	No	bilateral	Anterior	Chronic	Mildly active/calm	0	0	No	No	No	No	No	No	No		1.25	-0.097	1.25	-0.097
18	OS	Male	19	3	Yes	No	bilateral	Anterior	Chronic	Mildly active/calm	0	0	No	No	No	No	No	No	No		1.25	-0.097	1.25	-0.097
19	OD	Male	69	9	Yes	No	bilateral	Anterior	Chronic	Mildly active/calm	0.5	0	No	No	No	No	No	No	No		0.05	1.301	2.5/300	2.079
19	OS	Male	69	9	Yes	No	bilateral	Anterior	Chronic	Mildly active/calm	0.5	0	No	No	No	No	No	No	No		0.8	0.097	1.2--	-0.041
20	OD	Female	55	6	Yes	No	unilateral	Anterior	Chronic	Mildly active/calm	0	0	Yes	No	No	No	No	No	No		0.63	0.201	0.6-	0.237
21	OS	Male	64	3	Yes	Yes	unilateral	Anterior	Chronic	Active increase / status quo	0.5	1	No	Yes	No	Yes	No	No	No		0.63	0.201	0.8+	0.086
22	OD	Male	62	9	Yes	No	unilateral	Anterior	Chronic	Mildly active/calm	0	0.5	Yes	No	No	No	No	No	No		0.63	0.201	0.7--	0.18
23	OD	Female	56	8	Yes	No	unilateral	Posterior	Chronic	Active increase / status quo	1	0	Yes	No	No	No	No	No	No		0.5	0.301	0.8	0.097
24	OD	Female	57	7	Yes	No	bilateral	Posterior	Chronic	Active increase / status quo	1	0	No	Yes	No	Yes	No	No	No		0.05	1.301	1.0/60	1.778
24	OS	Female	57	7	Yes	No	bilateral	Posterior	Chronic	Active increase / status quo	1	0	No	Yes	No	Yes	No	No	No		0.8	0.097	1.0--	0.018
25	OD	Male	21	5	Yes	No	bilateral	Anterior	Chronic	Inactive	0.5	0.5	No	No	No	No	No	No	No		1	0	1.5+	-0.19
25	OS	Male	21	5	Yes	No	bilateral	Anterior	Chronic	Inactive	0	0	No	No	No	No	No	No	No		1	0	1.5-	-0.161
26	OD	Male	20	7	Yes	Yes	bilateral	Anterior	Chronic	Inactive	0	0	No	No	No	No	No	No	No		0.25	0.602	0.4--	0.444
26	OS	Male	20	7	Yes	Yes	bilateral	Anterior	Chronic	Inactive	0	0	No	No	No	No	No	No	No		0.2	0.699	0.3--	0.585
27	OD	Female	22	1	Yes	No	bilateral	Anterior	Chronic	Active increase / status quo	0	1	No	Yes	No	No	No	No	Yes	redness	0.63	0.201	0.8=	0.119
27	OS	Female	22	1	Yes	No	bilateral	Anterior	Chronic	Inactive	0	0	No	No	No	No	No	No	No		1.25	-0.097	1.0++	-0.041
29	OD	Male	58	7	Yes	No	bilateral	Pan	Chronic	Inactive	0	0	Yes	No	No	No	No	No	No		1.25	-0.097	0.9++	0.027
29	OS	Male	58	7	Yes	No	bilateral	Pan	Chronic	Inactive	0.5	0	No	No	No	No	No	No	No		1	0	0.7--	0.18
30	OD	Male	57	5	Yes	No	bilateral	Pan	Chronic	Mildly active/calm	0.5	0	Yes	No	No	No	No	No	No		0.8	0.097	1.2-	-0.061
30	OS	Male	57	5	Yes	No	bilateral	Pan	Chronic	Mildly active/calm	0.5	0	Yes	No	No	No	No	No	No		0.8	0.097	1.2--	-0.041
31	OD	Male	47	7	Yes	No	bilateral	Pan	Chronic	Active increase / status quo	2	0	No	No	No	No	No	No	No		1	0	1.2--	-0.041
31	OS	Male	47	7	Yes	No	bilateral	Pan	Chronic	Mildly active/calm	0.5	0	No	No	No	No	No	No	No		1	0	1.5--	-0.146
32	OD	Female	36	7	No	No	bilateral	Intermediate	Chronic	Mildly active/calm	0.5	0	No	No	No	No	No	No	No		1	0	1.2	-0.079
33	OD	Female	77	4	Yes	No	bilateral	Posterior	Chronic	Mildly active/calm	0	0	No	Yes	No	No	No	No	No		0.63	0.201	0.7--	0.18
33	OS	Female	77	4	Yes	No	bilateral	Posterior	Chronic	Mildly active/calm	0	0	Yes	Yes	No	No	No	No	No		0.1	1	0.05	1.301
35	OD	Female	58	6	Yes	No	bilateral	Pan	Chronic	Inactive	0	0	Yes	No	No	No	No	No	No		0.5	0.301	0.9--	0.066
35	OS	Female	58	6	Yes	No	bilateral	Pan	Chronic	Inactive	0	0	No	No	No	No	No	No	No		0.8	0.097	1.2+	-0.097
36	OS	Female	45	3	Yes	No	unilateral	Posterior	Chronic	Active increase / status quo	0	0	No	No	No	No	No	No	No		1	0	1.0=	0.018
37	OD	Female	50	10	Yes	No	unilateral	Posterior	Chronic	Active increase / status quo	0	0	No	No	No	No	No	No	No		0.8	0.097	0.8=	0.119
38	OD	Female	61	11	Yes	No	bilateral	Posterior	Chronic	Inactive	0	0	No	Yes	No	No	No	No	No		0.4	0.398	0.5-	0.319
38	OS	Female	61	11	Yes	No	bilateral	Posterior	Chronic	Inactive	0	0	No	Yes	Yes	No	No	No	No		1	0	1.0-	0.009
39	OD	Female	32	7	Yes	No	bilateral	Anterior	Chronic	Inactive	0	0	No	No	No	No	No	No	No		1.25	-0.097	1.5-	-0.161
39	OS	Female	32	7	Yes	No	bilateral	Anterior	Chronic	Active increase / status quo	1	1	Yes	No	No	No	No	No	No		1.25	-0.097	1.2	-0.079
41	OD	Male	33	13	Yes	No	unilateral	Posterior	Chronic	Mildly active/calm	0	0	No	No	No	No	No	No	No		1	0	1.0++	-0.041
42	OS	Male	61	1	Yes	No	unilateral	Posterior	Chronic	Inactive	Missing	Missing	No	No	No	No	No	No	No		1	0	0.7+	0.143
43	OS	Female	55	6	Yes	No	unilateral	Pan	Chronic	No slit lamp eamination performed	0	0	Yes	No	No	No	No	No	No		0.05	1.301	2/300	2.176
45	OS	Female	35	5	No	No	bilateral	Intermediate	Acute	Active increase / status quo	2	0	No	No	No	No	No	No	No		0.8	0.097	0.7-	0.167
49	OD	Female	36	1	Yes	No	unilateral	Posterior	Chronic	Mildly active/calm	0	0	No	No	No	No	No	No	No		1.25	-0.097	1.5-	-0.161
51	OS	Male	38	7	Yes	No	unilateral	Posterior	Chronic	Active increase / status quo	0	0	No	Yes	Yes	No	No	No	No		0.63	0.201	0.8	0.097
53	OD	Female	42	1	Yes	No	bilateral	Pan	Chronic	Mildly active/calm	0.5	0	No	No	No	No	No	No	No		1	0	0.9	0.046
53	OS	Female	42	1	Yes	No	bilateral	Pan	Chronic	Mildly active/calm	0.5	0	No	No	No	No	No	No	No		1	0	1,2--	-0.041
54	OD	Female	52	6	Yes	No	bilateral	Pan	Chronic	Mildly active/calm	0	0	Yes	No	No	No	No	No	No		0.16	0.796	0.16	0.796
54	OS	Female	52	6	Yes	No	bilateral	Pan	Chronic	Mildly active/calm	0	0	No	No	No	No	No	No	No		1.25	-0.097	1.2--	-0.041
55	OD	Female	51	3	Yes	No	bilateral	Pan	Chronic	Active increase / status quo	1	0	No	No	No	No	No	No	No		1	0	1.0--	0.018
55	OS	Female	51	3	Yes	No	bilateral	Pan	Chronic	Mildly active/calm	0.5	0	No	No	No	No	No	No	No		1	0	1.0--	0.018
57	OD	Female	50	5	No	No	unilateral	Intermediate	Chronic	Mildly active/calm	0.5	0	Yes	Yes	No	No	No	No	No		0.05	1.301	2.0/60	1.477
58	OD	Male	42	6	Yes	No	bilateral	Posterior	Chronic	Active increase / status quo	1	0	No	Yes	No	Yes	No	No	No		0.8	0.097	1.0++	-0.041
58	OS	Male	42	6	Yes	No	bilateral	Posterior	Chronic	Mildly active/calm	0.5	0	No	Yes	No	Yes	No	No	No		0.8	0.097	1.2	-0.079
59	OS	Female	45	1	Yes	No	unilateral	Anterior	Chronic	Inactive	0	0	No	No	No	No	No	No	No		0.5	0.301	0.6++	0.194
61	OS	Female	74	5	Yes	No	unilateral	Intermediate	Chronic	Inactive	0	0	No	No	No	No	No	No	No		0.05	1.301	2/300	2.176
62	OD	Female	45	2	No	No	bilateral	Posterior	Chronic	Mildly active/calm	0	0	Yes	Yes	No	Yes	No	No	No		1	0	0.6++	0.194
62	OS	Female	45	2	No	No	bilateral	Posterior	Chronic	Mildly active/calm	0	0	Yes	Yes	No	Yes	No	No	No		0.8	0.097	0.8++	0.076
63	OD	Female	46	2	Yes	No	bilateral	Posterior	Chronic	Mildly active/calm	0	0	Yes	No	No	No	No	No	No		1	0	1.2-	-0.061
63	OS	Female	46	2	Yes	No	bilateral	Posterior	Chronic	Mildly active/calm	0	0	Yes	No	No	No	No	No	No		1	0	1.0=	0.018
64	OD	Female	19	5	Yes	No	bilateral	Pan	Chronic	Mildly active/calm	0	0	No	No	No	No	No	No	No		1.25	-0.097	1.0-	0.009
64	OS	Female	19	5	Yes	No	bilateral	Pan	Chronic	Mildly active/calm	0	0	No	No	No	No	No	No	No		0.63	0.201	0.8+	0.086
65	OD	Female	23	7	Yes	No	bilateral	Anterior	Chronic	Inactive	0	0	No	Yes	Yes	No	No	No	No		0.4	0.398	0.4--	0.444
65	OS	Female	23	7	Yes	No	bilateral	Anterior	Chronic	Inactive	0	0	No	No	No	No	No	No	No		1.25	-0.097	1.2-	-0.061
66	OD	Male	24	6	Yes	No	bilateral	Anterior	Chronic	Active increase / status quo	0.5	0.5	Yes	No	No	No	No	No	No		1	0	0.9-	0.056
66	OS	Male	24	6	Yes	No	bilateral	Anterior	Chronic	Active increase / status quo	0.5	1	No	No	No	No	No	No	No		1	0	1.0-	0.009
67	OD	Female	35	1	Yes	No	bilateral	Anterior	Chronic	Inactive	0	0	No	No	No	No	No	No	No		0.63	0.201	0.9--	0.066
67	OS	Female	35	1	Yes	No	bilateral	Anterior	Chronic	Inactive	0	0	No	No	No	No	No	No	No		1.6	-0.204	1.2+	-0.097
68	OD	Female	58	6	Yes	No	bilateral	Intermediate	Chronic	Active increase / status quo	0.5	0	No	Yes	Yes	No	No	Yes	No		0.63	0.201	1.0--	0.018
68	OS	Female	58	6	Yes	No	bilateral	Intermediate	Chronic	Active increase / status quo	0.5	0	No	No	No	No	No	No	No		0.63	0.201	0.8+	0.086
69	OD	Female	31	4	Yes	No	bilateral	Intermediate	Chronic	Inactive	0	0	Yes	Yes	Yes	No	No	No	No		0.1	1	0.2--	0.796
70	OD	Female	58	2	Yes	No	bilateral	Pan	Chronic	Active increase / status quo	2	0	Yes	Yes	Yes	No	No	No	No		0.63	0.201	0.9--	0.066
70	OS	Female	58	2	Yes	No	bilateral	Pan	Chronic	Active increase / status quo	3	0	Yes	Yes	Yes	No	No	No	No		0.3	0.523	0.6+	0.208
71	OD	Male	39	5	Yes	Yes	bilateral	Anterior	Chronic	Mildly active/calm	0.5	0	No	No	No	No	No	No	No		1	0	1.0++	-0.041
71	OS	Male	39	5	Yes	Yes	bilateral	Anterior	Chronic	Mildly active/calm	0.5	0	No	No	No	No	No	No	No		1	0	1.0+	-0.009
73	OD	Female	49	4	No	No	bilateral	Posterior	Chronic	Mildly active/calm	0	0	No	No	No	No	No	No	No		0.2	0.699	0.16-	0.854
73	OS	Female	49	4	No	No	bilateral	Posterior	Chronic	Mildly active/calm	0	0	No	No	No	No	No	No	No		0.25	0.602	0.16-	0.854
74	OD	Male	36	6	Yes	No	bilateral	Pan	Chronic	Mildly active/calm	0	0	No	No	No	No	No	No	No		1.6	-0.204	1.2--	-0.041
74	OS	Male	36	6	Yes	No	bilateral	Pan	Chronic	Mildly active/calm	0	0	No	No	No	No	No	No	No		1.25	-0.097	1.2-	-0.061
75	OD	Female	30	4	Yes	No	bilateral	Anterior	Chronic	Mildly active/calm	0	0.5	No	No	No	No	No	No	No		1	0	1.0--	0.018
75	OS	Female	30	4	Yes	No	bilateral	Anterior	Chronic	Mildly active/calm	0	0.5	No	No	No	No	No	No	No		1	0	0.9++	0.027
